# Supplementary material for: Optimization of Media Change Intervals through Hydrogels Using Mathematical Models
Source: Biomacromolecules. 2023 Feb 1;24(2):604–12. doi: 10.1021/acs.biomac.2c00961 (PMC9930106; doi:10.1021/acs.biomac.2c00961)
Supplement: Supplementary file 2 — bm2c00961_si_002.zip [file bm2c00961_si_002.zip]

Archive with 6 entries (6 files):
- Ca_Alg_12h_01.mp4
- Ca_Alg_24h_01.mp4
- Ca_Alg_48h_01.mp4
- Nor_Alg_12h_01.mp4
- Nor_Alg_24h_01.mp4
- Nor_Alg_48h_01.mp4
